# Supplementary material for: Thrombin-activated interleukin-1α drives atherogenesis, but also promotes vascular smooth muscle cell proliferation and collagen production
Source: Cardiovasc Res. 2023 Jun 13;119(12):2179–89. doi: 10.1093/cvr/cvad091 (PMC10578913; doi:10.1093/cvr/cvad091)
Supplement: cvad091_Supplementary_Data [file cvad091_supplementary_data.zip]

Archive with 6 entries (6 files):
- Fig S1 R2.jpg
- Fig S2-4 R2.jpg
- Fig S5 R2.jpg
- Fig S6 R2.jpg
- Fig S7-9 R2.jpg
- IL-1aTM AtheroPaper Supplementary Material.docx
